# Supplementary material for: Genetic Ablation and Pharmacological Blockade of Bradykinin B1 Receptor Unveiled a Detrimental Role for the Kinin System in Chagas Disease Cardiomyopathy
Source: J Clin Med. 2023 Apr 15;12(8):2888. doi: 10.3390/jcm12082888 (PMC10144326; doi:10.3390/jcm12082888)
Supplement: Supplementary file 1 [file jcm-12-02888-s001.zip]

Archive with 1 entries (1 files):
- jcm-2257495-supplementary.pdf
